# Supplementary material for: Assessing models for genetic prediction of complex traits: a comparison of visualization and quantitative methods
Source: BMC Genomics. 2015 May 22;16(1):405. doi: 10.1186/s12864-015-1616-z (PMC4440290; doi:10.1186/s12864-015-1616-z)
Supplement: Additional file 1: — R: Sample R code to perform the tests mentioned in this paper. MyData.txt: Sample output data from a model on which to run the code. [file 12864_2015_1616_MOESM1_ESM.zip]

Archive with 4 entries (3 files):
- Additional_File_1/
- Additional_File_1/.Rapp.history
- Additional_File_1/Additional_File_1.R
- Additional_File_1/MyData.txt
