# Supplementary material for: Assessing models for genetic prediction of complex traits: a comparison of visualization and quantitative methods
Source: BMC Genomics. 2015 May 22;16(1):405. doi: 10.1186/s12864-015-1616-z (PMC4440290; doi:10.1186/s12864-015-1616-z)
Supplement: Additional file 2: — Code-for-paper. R: R code to reproduce the results in this paper. Autoimmune-testset.csv, Brain-testset.csv, Nonpheno-5e-8-testset.csv, Nonpheno-allCat-testset.csv: data files required for Code-for-paper. R; they contain five columns: the identifier for the genetic variant, base position, chromosome number, the classifier (hit = 1, non-hit = 0), and the prediction value. [file 12864_2015_1616_MOESM2_ESM.zip]

Archive with 7 entries (6 files):
- Code+Data-paper/
- Code+Data-paper/.DS_Store
- Code+Data-paper/Autoimmune-testset.csv
- Code+Data-paper/Brain-testset.csv
- Code+Data-paper/Code-for-paper.R
- Code+Data-paper/Nonpheno-5e-8-testset.csv
- Code+Data-paper/Nonpheno-allCat-testset.csv
