# Supplementary material for: Assessing models for genetic prediction of complex traits: a comparison of visualization and quantitative methods
Source: BMC Genomics. 2015 May 22;16(1):405. doi: 10.1186/s12864-015-1616-z (PMC4440290; doi:10.1186/s12864-015-1616-z)
Supplement: Additional file 2: — Code-for-paper. R: R code to reproduce the results in this paper. Autoimmune-testset.csv, Brain-testset.csv, Nonpheno-5e-8-testset.csv, Nonpheno-allCat-testset.csv: data files required for Code-for-paper. R; they contain five columns: the identifier for the genetic variant, base position, chromosome number, the classifier (hit = 1, non-hit = 0), and the prediction value. [file 12864_2015_1616_MOESM2_ESM.zip › Code+Data-paper/Code-for-paper.R]

#Code for the plots in the paper: "Assessing models for genetic prediction of complex traits: a comparison of visualization and quantitative methods" Sarah A Gagliano, Andrew D Paterson, Michael E Weale and Jo Knight
#Figure 1- the confusion matrix,
#no data in this figure

#Figure 2- ROC curves
library("ROCR")
pdf("ROC-clumped-4models.pdf")
x<-read.table("Nonpheno-5e-8-testset.csv", sep=",", h=F)
pred<-prediction(x[,5], x[,4]) 
perf <- performance( pred, "tpr", "fpr" )
plot(perf, lwd=5)
par(new=T)
x<-read.table("Autoimmune-testset.csv", sep=",", h=F)
pred<-prediction(x[,5], x[,4]) 
perf <- performance( pred, "tpr", "fpr" )
plot(perf, lwd=5, col="grey")
par(new=T)
x<-read.table("Brain-testset.csv", sep=",", h=F)
pred<-prediction(x[,5], x[,4]) 
perf <- performance( pred, "tpr", "fpr" )
plot(perf, lwd=5, lty=3, col="grey")
par(new=T)
x<-read.table("Nonpheno-allCat-testset.csv", sep=",", h=F)
pred<-prediction(x[,5], x[,4]) 
perf <- performance( pred, "tpr", "fpr" )
plot(perf, lwd=5, lty=3)
abline(0,1, lty=3)
legend("bottomright", title="GWAS hits", c("Autoimmune", "Non-phenotype specific", "Non-phenotype specific- all Catalogue", "Brain-related"), lty=c(1, 1, 3, 3), lwd=c(5, 5, 5, 5), col=c("grey", "black", "black", "grey"))
dev.off()

#Figure 3- Histograms
require(plotrix)
pdf("Histograms-clumped-4models.pdf")
#make PDF first (better quality);then use Preview to convert to TIFF
par(mfrow=c(2,2))
x<-read.table("Brain-testset.csv", sep=",")
hits<-subset(x, x[,4]==1)
nonhits<-subset(x, x[,4]==0)
l<-list(hits[,5], nonhits[,5])
bins<-seq(0.175,0.95, by=0.05)
multhist(l, freq=F, xlab="Predicted Value", ylab="Density", breaks=bins, col=c("black","grey"), ylim=c(0,10))
legend("topright", title="Brain-related", c("<5x10^-8 hits", "non-hits"), pch=c(15, 15), col=c("black","grey"), cex=0.9)
x<-read.table("Autoimmune-testset.csv", sep=",")
hits<-subset(x, x[,4]==1)
nonhits<-subset(x, x[,4]==0)
l<-list(hits[,5], nonhits[,5])
bins<-seq(0.175,0.975, by=0.05)#0.27 as starting works but starts at 0.3
multhist(l, freq=F, xlab="Predicted Value", ylab="Density",  breaks=bins, col=c("black","grey"), ylim=c(0,10))
legend("topright", title="Autoimmune", c("<5x10^-8 hits", "non-hits"), pch=c(15, 15), col=c("black","grey"), cex=0.9)
x<-read.table("Nonpheno-5e-8-testset.csv", sep=",")
hits<-subset(x, x[,4]==1)
nonhits<-subset(x, x[,4]==0)
l<-list(hits[,5], nonhits[,5])
bins<-seq(0.175,0.95, by=0.05)
multhist(l, freq=F, xlab="Predicted Value", ylab="Density", breaks=bins, col=c("black","grey"), ylim=c(0,10))
legend("topright", title="All phenotype", c("<5x10^-8 hits", "non-hits"), pch=c(15, 15), col=c("black","grey"), cex=0.9)
x<-read.table("Nonpheno-allCat-testset.csv", sep=",")
hits<-subset(x, x[,4]==1)
nonhits<-subset(x, x[,4]==0)
l<-list(hits[,5], nonhits[,5])
bins<-seq(0.175,0.95, by=0.05)
multhist(l, freq=F, xlab="Predicted Value", ylab="Density", breaks=bins, col=c("black","grey"), ylim=c(0,10))
legend("topright", title="All phenotype", c("all Catalogue hits", "non-hits"), pch=c(15, 15), col=c("black","grey"), cex=0.9)
dev.off()

#Figure 4- Histograms (bin size of 0.1)
require(plotrix)
pdf("Histograms0.1bins-clumped-4models.pdf")
par(mfrow=c(2,2))
x<-read.table("Brain-testset.csv", sep=",")
hits<-subset(x, x[,4]==1)
nonhits<-subset(x, x[,4]==0)
l<-list(hits[,5], nonhits[,5])
bins<-seq(0.25,0.95, by=0.1)
multhist(l, freq=F, xlab="Predicted Value", ylab="Density", breaks=bins, col=c("black","grey"), ylim=c(0,6))
legend("topright", title="Brain-related", c("<5x10^-8 hits", "non-hits"), pch=c(15, 15), col=c("black","grey"))
x<-read.table("Autoimmune-testset.csv", sep=",")
hits<-subset(x, x[,4]==1)
nonhits<-subset(x, x[,4]==0)
l<-list(hits[,5], nonhits[,5])
bins<-seq(0.25,0.95, by=0.1)
multhist(l, freq=F, xlab="Predicted Value", ylab="Density",  breaks=bins, col=c("black","grey"), ylim=c(0,6))
legend("topright", title="Autoimmune", c("<5x10^-8 hits", "non-hits"), pch=c(15, 15), col=c("black","grey"))
x<-read.table("Nonpheno-5e-8-testset.csv", sep=",")
hits<-subset(x, x[,4]==1)
nonhits<-subset(x, x[,4]==0)
l<-list(hits[,5], nonhits[,5])
bins<-seq(0.25,0.95, by=0.1)
multhist(l, freq=F, xlab="Predicted Value", ylab="Density", breaks=bins, col=c("black","grey"), ylim=c(0,6))
legend("topright", title="All phenotype", c("<5x10^-8 hits", "non-hits"), pch=c(15, 15), col=c("black","grey"))
x<-read.table("Nonpheno-allCat-testset.csv", sep=",")
hits<-subset(x, x[,4]==1)
nonhits<-subset(x, x[,4]==0)
l<-list(hits[,5], nonhits[,5])
bins<-seq(0.25,0.95, by=0.1)
multhist(l, freq=F, xlab="Predicted Value", ylab="Density", breaks=bins, col=c("black","grey"), ylim=c(0,6))
legend("topright", title="All phenotype", c("all Catalogue hits", "non-hits"), pch=c(15, 15), col=c("black","grey"))
dev.off()

#Figure 5- Box plots
pdf("boxplots-clumped-testset-4models.pdf")
par(mfrow=c(2,2))
x<-read.table("Brain-testset.csv",sep=",")
hits<-subset(x, x[,4]=="1")
nonhits<- subset(x, x[,4]=="0")
boxplot(hits[,5], nonhits[,5], xlab="Classification", ylab="Prediction", main="Brain-related", names=c("Hit","Non-hit"), ylim=c(0.25,0.95))
x<-read.table("Autoimmune-testset.csv", sep=",")
hits<-subset(x, x[,4]=="1")
nonhits<- subset(x, x[,4]=="0")
boxplot(hits[,5], nonhits[,5], xlab="Classification", ylab="Prediction", main="Autoimmune", names=c("Hit","Non-hit"), ylim=c(0.25,0.95))
x<-read.table("Nonpheno-5e-8-testset.csv", sep=",")
hits<-subset(x, x[,4]=="1")
nonhits<- subset(x, x[,4]=="0")
boxplot(hits[,5], nonhits[,5], xlab="Classification", ylab="Prediction", main="Non-phenotype specific", names=c("Hit","Non-hit"), ylim=c(0.25,0.95))
x<-read.table("Nonpheno-allCat-testset.csv", sep=",")
hits<-subset(x, x[,4]=="1")
nonhits<- subset(x, x[,4]=="0")
boxplot(hits[,5], nonhits[,5], xlab="Classification", ylab="Prediction", main="Non-phenotype specific-all Catalogue", names=c("Hit","Non-hit"), ylim=c(0.25,0.95))
dev.off()

#Figure 6- Violin plots
library(vioplot) 
pdf("vioplots-clumped-testset-4models.pdf")
par(mfrow=c(2,2))
x<-read.table("Brain-testset.csv",sep=",")
hits<-subset(x, x[,4]=="1")
nonhits<- subset(x, x[,4]=="0")
vioplot(hits[,5], nonhits[,5], names=c("Hit","Non-hit"), col="white", ylim=c(0.25,0.95))
title("Brain-related", xlab="Classification", ylab="Prediction")
x<-read.table("Autoimmune-testset.csv", sep=",")
hits<-subset(x, x[,4]=="1")
nonhits<- subset(x, x[,4]=="0")
vioplot(hits[,5], nonhits[,5], names=c("Hit","Non-hit"), col="white", ylim=c(0.25,0.95))
title("Autoimmune", xlab="Classification", ylab="Prediction")
x<-read.table("Nonpheno-5e-8-testset.csv", sep=",")
hits<-subset(x, x[,4]=="1")
nonhits<- subset(x, x[,4]=="0")
vioplot(hits[,5], nonhits[,5], names=c("Hit","Non-hit"), col="white", ylim=c(0.25,0.95))
title("Non-phenotype specific", xlab="Classification", ylab="Prediction")
x<-read.table("Nonpheno-allCat-testset.csv", sep=",")
hits<-subset(x, x[,4]=="1")
nonhits<- subset(x, x[,4]=="0")
vioplot(hits[,5], nonhits[,5], names=c("Hit","Non-hit"), col="white", ylim=c(0.25,0.95))
title("Non-phenotype specific-all Catalogue", xlab="Classification", ylab="Prediction")
dev.off()

#Figure 7- Quantile-quantile plots
pdf("qqplots-clumped-4models.pdf")
par(mfrow=c(2,2))
x<-read.table("Brain-testset.csv",sep=",")
hits<-subset(x, x[,4]=="1")
nonhits<- subset(x, x[,4]=="0")
qqplot(nonhits[,5], hits[,5], ylab="Hits", xlab="Non-hits", main="Brain-related", xlim=c(0.25,0.95), ylim=c(0.25,0.95))
abline(0,1, col="grey")
x<-read.table("Autoimmune-testset.csv", sep=",")
hits<-subset(x, x[,4]=="1")
nonhits<- subset(x, x[,4]=="0")
qqplot(nonhits[,5], hits[,5], ylab="Hits", xlab="Non-hits",  main="Autoimmune",xlim=c(0.25,0.95), ylim=c(0.25,0.95))
abline(0,1, col="grey")
x<-read.table("Nonpheno-5e-8-testset.csv", sep=",")
hits<-subset(x, x[,4]=="1")
nonhits<- subset(x, x[,4]=="0")
#nrow(hits) #4480
#nrow(nonhits) #75341
qqplot(nonhits[,5], hits[,5], ylab="Hits", xlab="Non-hits", main="Non-phenotype specific",xlim=c(0.25,0.95), ylim=c(0.25,0.95))
abline(0,1, col="grey")
x<-read.table("Nonpheno-allCat-testset.csv", sep=",")
hits<-subset(x, x[,4]=="1")
nonhits<- subset(x, x[,4]=="0")
qqplot(nonhits[,5], hits[,5], ylab="Hits", xlab="Non-hits", main="Non-phenotype specific-all Catalogue",xlim=c(0.25,0.95), ylim=c(0.25,0.95))
abline(0,1, col="grey")
dev.off()

#Figure 8- Ranks
require(plotrix)
pdf("Ranks-clumped-4models.pdf")
par(mfrow=c(2,2))
x<-read.table("Brain-testset.csv", sep=",")
dim(x) # 32867
sortbypred<-x[with(x, order(V5)), ]
sortbypred$rank<-seq(1, 32867,1)
hitsforplot<-subset(sortbypred, sortbypred$V4==1)
nonhitsforplot<-subset(sortbypred, sortbypred$V4==0)
l<-list(hitsforplot$rank, nonhitsforplot$rank)
bins<-seq(0, 34000, by=1000)
multhist(l, freq=F, xlab="Rank", ylab="Density", breaks=bins, col=c("black","grey"))
legend("topleft", title="Brain-related", c("<5x10^-8 hits", "non-hits"), pch=c(15, 15), col=c("black","grey"))
x<-read.table("Autoimmune-testset.csv", sep=",")
dim(x) # 33500
sortbypred<-x[with(x, order(V5)), ]
sortbypred$rank<-seq(1, 33500,1)
hitsforplot<-subset(sortbypred, sortbypred$V4==1)
nonhitsforplot<-subset(sortbypred, sortbypred$V4==0)
l<-list(hitsforplot$rank, nonhitsforplot$rank)
bins<-seq(0,34000, by=1000)
multhist(l, freq=F, xlab="Rank", ylab="Density", breaks=bins, col=c("black","grey"))
legend("topleft", title="Autoimmune", c("<5x10^-8 hits", "non-hits"), pch=c(15, 15), col=c("black","grey"))
x<-read.table("Nonpheno-5e-8-testset.csv", sep=",")
dim(x) # 31427
sortbypred<-x[with(x, order(V5)), ]
sortbypred$rank<-seq(1, 31427,1)
hitsforplot<-subset(sortbypred, sortbypred$V4==1)
nonhitsforplot<-subset(sortbypred, sortbypred$V4==0)
l<-list(hitsforplot$rank, nonhitsforplot$rank)
bins<-seq(0,34000, by=1000)
multhist(l, freq=F, xlab="Rank", ylab="Density",  breaks=bins, col=c("black","grey"))
legend("topleft", title="All phenotype", c("<5x10^-8 hits", "non-hits"), pch=c(15, 15), col=c("black","grey"))
x<-read.table("Nonpheno-allCat-testset.csv", sep=",")
dim(x) # 33444
sortbypred<-x[with(x, order(V5)), ]
sortbypred$rank<-seq(1,33444,1)
hitsforplot<-subset(sortbypred, sortbypred$V4==1)
nonhitsforplot<-subset(sortbypred, sortbypred$V4==0)
l<-list(hitsforplot$rank, nonhitsforplot$rank)
bins<-seq(0,34000, by=1000)
multhist(l, freq=F, xlab="Rank", ylab="Density", breaks=bins, col=c("black","grey"))
legend("topleft", title="All phenotype-all Catalogue", c("hits", "non-hits"), pch=c(15, 15), col=c("black","grey"))
dev.off()

##Statistical tests
#Mann-Whitney U p-value
x<-read.table("Brain-testset.csv", sep=",")
nonhits<-subset(x, x[,4]==0)
hits<-subset(x, x[,4]==1)
wilcox.test(nonhits[,5], hits[,5])$p.value 
x<-read.table("Autoimmune-testset.csv", sep=",")
nonhits<-subset(x, x[,4]==0)
hits<-subset(x, x[,4]==1)
wilcox.test(nonhits[,5], hits[,5])$p.value 
x<-read.table("Non-pheno-5e-8-testset.csv", sep=",")
nonhits<-subset(x, x[,4]==0)
hits<-subset(x, x[,4]==1)
wilcox.test(nonhits[,5], hits[,5])$p.value 
x<-read.table("Non-pheno-allCat-testset.csv", sep=",")
nonhits<-subset(x, x[,4]==0)
hits<-subset(x, x[,4]==1)
wilcox.test(nonhits[,5], hits[,5])$p.value 

#Hypergeometric test p-value
x<-read.table("Nonpheno-5e-8-testset.csv", sep=",", as.is=T) #repeat for other data sets
hits<-subset(x, x[,4]==1)
nonhits<-subset(x, x[,4]==0)
res<-matrix(nrow=3,ncol=13)
row=1
col=0
BD<-length(nonhits[,1])
j<-length(hits[,1])
#prediction value bins ranging from less than 0.35 to between 0.9 and 0.95, increasing by increments of 0.5
for (i in seq(0.3,0.9,0.05))
{
col<-col+1
c<-length(subset(nonhits[,5],nonhits[,5]<i+0.05 & nonhits[,5]>i))
a<-length(subset(hits[,5], hits[,5]<i+0.05 & hits[,5]>i))
res[row,col]<-c/dim(nonhits)[1]
res[row+1,col]<-a/dim(hits)[1]
res[row+2,col]<-sum(phyper(a,j,BD-j,c, lower.tail=F))
}
#write a table to read in Excel
head<-c("p<0.35", "0.35<p<0.4", "0.4<p<0.45", "0.45<p<0.5", "0.5<p<0.55", "0.55<p<0.6","0.6<p<0.65", "0.65<p<0.7", "0.7<p<0.75","0.75<p<0.8", "0.8<p<0.85", "0.85<p<0.9","0.9<p<0.95")
table<-rbind(head, res)
write.table(table, "Hypergeometric.csv", sep=",", row.names=F, col.names=F, quote=F)
#the first row is the frequency of non-hits
#the second row is the frequency of the hits
#the third row is the hypergemoetric p-value

#Asymptotic Generalized Cochran-Mantel-Haenszel Test
library("coin")
x<-read.table("Nonpheno-5e-8-testset.csv", sep=",", as.is=T) #repeat for other data sets
nonhits<-subset(x, x[,4]==0)
hits<-subset(x, x[,4]==1)
counts<-matrix(nrow=2,ncol=13)
row=1
col=0
for (i in seq(0.3,0.9,0.05))
{
col<-col+1
c<-length(subset(nonhits[,5],nonhits[,5]<i+0.05 & nonhits[,5]>i))
a<-length(subset(hits[,5], hits[,5]<i+0.05 & hits[,5]>i))
counts[row,col]<-c
counts[row+1,col]<-a
}
counts<-as.table(counts)
cmh_test(counts)
